# Supplementary material for: The Effects of Digital eHealth Versus Onsite 2-Day Group-Based Education in 255 Patients With Irritable Bowel Syndrome: Cohort Study
Source: JMIR Hum Factors. 2025 Feb 3;12:e43618. doi: 10.2196/43618 (PMC11809937; doi:10.2196/43618)
Supplement: Multimedia Appendix 1 [file humanfactors-v12-e43618-s001.xlsx]

## Sheet: Table S1
Table S1 Differences in sex between patients attending the eHealth program or IBS-school at baseline
Variable	Mann-Whitney U
	eHealth program		IBS school		Sign.
	N	Mean rank	N	Mean rank	U	Z	P
Age
Sex	119	113.84	116	122.27	6407	-1.394	0.163
Men	27		18
Women	92		98
Mann-Whitney U test to compare differences between groups in not normally distributed data.

## Sheet: Table S2
Table S2 Patient symptom severity, anxiety and depression, and quality of life before and after eHealth or IBS-school intervention in 121 patients with IBS.
	Paried ttest														Wilcoxon Signed Rank test
Variable	eHealth program							IBS school							eHealth program			IBS school
	N	Mean	SD	t	df		P	N	Mean	SD	t	df	P		N	Z	Sign.	N	Z	Sign.
IBS symptom severity (IBS-SSS)	71							50
Baseline		279.27	79.697	4.013	70		<.001		248.6	86.6	0.847	49.0	0.401
3 months		242.72	79.255	0.847					235.42	98.8
Anxiety (HADS-A)	68							45
Baseline		11.9	5.409	6.834	67		<.001		10.07	5.833			<.001
3 months		8.56	4.47						7.96	4.507
Depression (HADS-D)	68							45
Baseline		7.1	4.125	3.711	67		<.001		6.78	4.1			0.017
3 months		5.09	3.493						5.64	4.211
IBS related quality of life (IBS-QOL)	66							32							66			32
Overall
Baseline		53.39	22.331	-1.885	65		0.064		57.47	24.455			<.001
3 months		57.33	21.04						49.46	22.362
Body image
Baseline		45.61	22.535	-3.631	65		<.001		44.48	23.092			<.001
3 months		52.94	21.932						42.38	26.928
Dysphoria
Baseline		49.12	24.014	-4.514	65		<.001		49.69	22.793			<.001
3 months		58.58	25.404						51.48	23.816
Food avoidance
Baseline		32.58	22.891	-2.887	65		0.005									595	0.007		163	0.238
3 months		38.13	23.663
Health worry
Baseline		53.38	23.716	-2.596	65		0.012		53.84	20.932			<.001
3 months		59.09	23.648						57.28	25.133
Interference with activity
Baseline		47.29	21.852	-3.581	65		<.001		42.33	21.312			<.001			595			208	0.295
3 months		54.62	23.732						44.3	23.979
Relationships
Baseline		53.37	22.762	-3.219	65		0.002									719.5	0.021		323	0.141
3 months		60.35	20.165
Social relations
Baseline		54.92	22.519	-2.783	65		0.007		58.53	23.171			<.001
3 months		60.35	20.165						55.68	28.002
Sexual activity
Baseline		60.03	29.56	-1.408	65		0.164									424.5	0.409		108.5	0.128
3 months		62.12	28.248

## Sheet: Table S3
Table S3 Change in symptom severity, anxiety and depression, and quality of life in responders and non-responders to eHealth program and IBS-school interventions (n = 121)
	Paired ttest
Variable	eHealth program																IBS school
	Responder								Non-responder								Responder								Non-responder
	N	Mean	SD	t	df	Cohen's d	Effect size r	p	N	Mean	SD	t	df	Cohen's d	Effect size r	p	N	Mean	SD	t	df	Cohen's d	Effect size r	p	N	Mean	SD	t	df	Cohen's d	Effect size r	p
IBS symptom severity (IBS-SSS)	29								41								18								32
Baseline		323.52	72.024	7.62	28	1.33	0.56	<.001		248.71	70.431	-1.725	41	-0.13	-0.06	0.092		292.06	86.23	5.447	17	1.33	0.56	<.001		224.16	77.841	-4.079	31	-0.57	-0.27	<.001
3 months		220.69	81.801							257.93	74.66							172.72	92.153							270.69	84.909
Anxiety (HADS-A)	29								39								16								29
Baseline		12.28	6.22	6.8	28	0.85	0.39	<.001		11.62	4.78	3.65	38	0.52	0.25	<.001		10.31	6.838	1.966	15	0.43	0.21	0.068		9.93	5.325	2.022	28	0.38	0.19	0.053
3 months		7.62	4.709							9.26	4.21							7.81	4.578							8.03	4.547
Depression (HADS-D)	29								39								16								29
Baseline		7.69	4.56	3.467	28	0.76	0.36	0.002		6.67	3.77	1.885	38	0.34	0.17	0.67		7.69	4.377	2.174	15	0.55	0.27	0.046		6.28	3.927	0.559	28	0.12	0.06	0.581
3 months		4.69	3.083							5.38	3.781							5.44	3.881							5.76	4.445
IBS related quality of life (IBS-QOL)	29								37								8								24
Overall
Baseline		53	19.124	-2.279	28	-0.3	-0.15	0.03		53.7	24.814	-0.785	36	-0.1	-0.05	0.438		54.13	27.854	-0.492	7	-0.08	-0.04	0.638		58.59	23.764	3.16	23	5.52	0.25	0.004
3 months		58.8	19.478							56.18	22.385							56.53	29.513							47.16	19.641
Body image
Baseline		45.1	18.615	-3.892	28	-0.72	-0.34	0.001		46	25.436	-1.474	36	-0.16	-0.08	0.149		41.63	26.546	-0.568	7	-0.05	-0.02	0.587		45.43	22.372	1.378	23	0.18	0.09	0.181
3 months		59.9	22.119							49.83	21.575							43.31	39.067							41.41	22.558
Dysphoria
Baseline		44.72	23.319	-5.73	28	-0.85	-0.39	<.001		52.57	24.301	-1.204	36	-0.11	-0.05	0.236		47.5	27.224	-6.758	7	-0.62	-0.3	<.001		50.42	21.736	1.109	23	0.15	0.08	0.279
3 months		62.72	18.615							55.34	26.368							64.45	27.137							47.16	21.502
Food avoidance
Baseline		32.45	22.452	-2.095	28	-0.26	-0.13	0.045		32.81	21.737	-1.963	36	-0.22	-0.11	0.057		30.13	28.028	-0.616	7	-0.17	-0.09	0.558		28.75	21.642	-0.193	23	-0.03	-0.02	0.849
3 months		38.79	25.615							37.61	22.363							35.42	32.657							29.5	25.415
Health worry
Baseline		48.45	23.538	-3.437	28	-0.43	-0.21	0.002		57.24	23.445	-0.601	36	-0.08	-0.04	0.552		47.75	15.323	-2.764	7	-0.67	-0.32	0.028		55.88	22.402	-0.004	23	0	0	0.997
3 months		59.2	23.606							59.04	24.006							61.46	24.776							55.89	25.621
Interference with activity
Baseline		42.97	18.844	-4.035	28	-0.63	-0.3	<.001		50.68	23.646	-1.106	36	-0.11	-0.05	0.276		38	28.102	-3.135	7	-0.3	-0.15	0.016		43.78	19.056	0.185	23	0.02	0.01	0.854
3 months		56.4	23.407							53.22	24.211							47.32	32.941							43.3	20.988
Relationships
Baseline		55.76	22.905	-2.716	28	-0.37	-0.18	0.011		62.51	21.958	-1.815	36	-0.2	-0.1	0.078		48.63	22.589	-3.498	7	-0.87	-0.4	0.01		43.17	16.972	-2.106	23	-0.86	-0.39	0.046
3 months		65.23	27.913							67.12	23.069							69.79	25.949							61.82	25.635
Social relations
Baseline		51.55	19.384	-3.617	28	-0.56	-0.27	<.001		51.55	24.638	-0.529	36	-0.46	-0.23	0.6		59.38	21.394	-1.234	7	-0.27	-0.13	0.257		58.24	24.166	1.835	23	0.26	0.13	0.079
3 months		62.28	18.562							62.28	21.468							67.19	33.03							51.84	25.756
Sexual activity
Baseline		62.66	29.837	-1.518	28	-0.19	-0.1	0.14		62.66	30.13	-0.557	36	-0.19	-0.09	0.581		62.66	29.837	1.046	7	-0.19	-0.1	0.33		59.91	31.554	0.813	23	0.08	0.04	0.425
3 months		68.1	27.055							68.1	28.635							68.1	27.055							57.07	31.267

## Sheet: Table S4
	LMS * Resp_cat2 Crosstabulation
				Resp_cat2		Total
				Responder	Non-responder
	LMS	eHealth program	Count	27	44	71
			Expected Count	25.8182	45.1818	71
		IBS-school	Count	17	33	50
			Expected Count	18.1818	31.8182	50
	Total		Count	44	77	121
			Expected Count	44	77	121
	Chi-Square Tests
		Value	df	Asymptotic Significance (2-sided)	Exact Sig. (2-sided)	Exact Sig. (1-sided)
	Pearson Chi-Square	,206a	1	0.650139
	Continuity Correctionb	0.0684733	1	0.793573
	Likelihood Ratio	0.206378	1	0.649622
	Fisher's Exact Test				0.703791	0.397993
	Linear-by-Linear Association	0.204024	1	0.651492
	N of Valid Cases	121
	a. 0 cells (0,0%) have expected count less than 5. The minimum expected count is 18,18.
	b. Computed only for a 2x2 table
	Chi-Square Tests
		Value	df	Asymptotic Significance (2-sided)	Exact Sig. (2-sided)	Exact Sig. (1-sided)
	Pearson Chi-Square	,206a	1	0.650139
	Continuity Correctionb	0.0684733	1	0.793573
	Likelihood Ratio	0.206378	1	0.649622
	Fisher's Exact Test				0.703791	0.397993
	Linear-by-Linear Association	0.204024	1	0.651492
	N of Valid Cases	121
	a. 0 cells (0,0%) have expected count less than 5. The minimum expected count is 18,18.
	b. Computed only for a 2x2 table
